# Supplementary material for: Metabolomic Analysis Reveals the Association of Severe Bronchopulmonary Dysplasia with Gut Microbiota and Oxidative Response in Extremely Preterm Infants
Source: Metabolites. 2024 Apr 13;14(4):219. doi: 10.3390/metabo14040219 (PMC11052141; doi:10.3390/metabo14040219)
Supplement: Supplementary file 1 [file metabolites-14-00219-s001.zip]

Archive with 1 entries (1 files):
- metabolites-2943003-supplementary.pdf
